# Supplementary material for: An RxLR Effector from Phytophthora infestans Prevents Re-localisation of Two Plant NAC Transcription Factors from the Endoplasmic Reticulum to the Nucleus
Source: PLoS Pathog. 2013 Oct 10;9(10):e1003670. doi: 10.1371/journal.ppat.1003670 (PMC3795001; doi:10.1371/journal.ppat.1003670)
Supplement: Table S1 — Primer sequences. Sequences of primers used in cloning and for qRT-PCR analysis. (XLSX) [file ppat.1003670.s014.xlsx]

## Sheet: Sheet1
Supplementary Table S1
Gene	Forward Primer	Reverse Primer	Function
StNTP1	St-NAC1_GW-F: AAAGCAGGCTTCACCATGATGGCCGTACTTCCTGGAG	St-NAC1_GW-R: GAAAGCTGGGTCCTACACACACAGTCTAAAGC	gateway cloning of StNTP1 and NbNTP1
StNTP1	St-NAC1_GW-F: AAAGCAGGCTTCACCATGATGGCCGTACTTCCTGGAG	StNac1^TM-R: GAAAGCTGGGTCCTAGTGTGATGAACTTGAGAGC	gateway cloning of StNTP1^TM
StNTP2	St-NAC2_GW-F: AAAGCAGGCTTCACCATGAAGCTTTTGATGGATTCA	St-NAC2_GW-R: GAAAGCTGGGTCCTATGTCCCCACGATTTTAG	gateway cloning of StNTP2
StNTP2	St-NAC2_GW-F: AAAGCAGGCTTCACCATGAAGCTTTTGATGGATTCA	StNac2^TM-R: GAAAGCTGGGTCCTATTTGCCAGAACTACTTGAAG	gateway cloning of StNTP2^TM
NbNTP2	St-NAC2_GW-F: AAAGCAGGCTTCACCATGAAGCTTTTGATGGATTCA	NbNAC2_GW-R: GAAAGCTGGGTCTCATGAGGATATATATCT	gateway cloning of NbNTP2
StNTP1	qRT_StNAC1_F: CTGGACAAGAATTGGCTTCAC	qRT_StNAC1_R: ACCTGCCCTTGGGTAACTTC	qRT_PCR in Potato
NbNTP1	qRT_NbNac1-F: GAATTGGCATCGCATCGT	qRT_NbNac1-R: CAACAACACCTCAGGCTCAA	qRT_PCR in N. benthamiana
StNTP2	qRT_StNAC2_F: CTTGTTGCCGAACCAAATG	qRT_StNAC2_R: GCAGAGTCTCCAGGTTTCCA	qRT_PCR in Potato
NbNTP2	qRT_NbNac2-F: CTTGGTCCAGAACCGAGTTT	qRT_NbNac2-R: GCAGAGTCTCCAGGTTTCCA	qRT_PCR in N. benthamiana
NbNTP1	Nac1_vigsI-F: atgaattcCCAAAGGATCGGAAGTACCA	Nac1_vigsI-R: atgttaacCATGCTCATCCTGCTTCAAA	VIGS of NbNTP1
NbNTP1	Nac1_vigsII-F: atgaattcGCCACTCCATTAGCAGTCGT	Nac1_vigsII-R: aagttaacAAGCACCGATGCCATTATTC	VIGS of NbNTP1
NbNTP2	Nac2_vigsI-F: tagaattcGGTTTAGGTTTCACCCGACA	Nac2_vigsI-R: atgttaacCAACTGCACGAGAGTTGCAT	VIGS of NbNTP2
NbNTP2	Nac2_vigsII-F: atgaattcTGACTTCGATGGCTTAGGAGA	Nac2_vigsII-R: atgttaacGGTCTCCTTCAATGGGGTTA	VIGS of NbNTP2
PITG_03192	4_32025 F AAAGCAGGCTTCACCATGGAGAGCACCGTCGTCATG	4_32025 R GAAAGCTGGGTCCTACCTCCTATAATTAGTAACAAC	gateway cloning of Pi03192
PITG_03192	qRT_03192F: CCTGCTCGTCGTCAGTGTGA	qRT_03192R: TCGAAATTCCGGTTATTCATGA	qRT_PCR in P. infestans
PITG_Avr2	AVR2-SP_F: AAAGCAGGCTTCACCATGCTGCATGCAGCTCCAGGTG	AVR2_R: GAAAGCTGGGTCTTAACTCCTCTTGTCACC	gateway cloning of PiAvr2
NbPti5	qRT_Pti5_F: CCTCCAAGTTTGAGCTCGGATAGT	qRT_Pti5_R: CCAAGAAATTCTCCATGCACTCTGTC	qRT_PCR in N. benthamiana
NbAcre31	qRT_Acre31_F: AATTCGGCCATCGTGATCTTGGTC	qRT_Acre31_R: GAGAAACTGGGATTGCCTGAAGGA	qRT_PCR in N. benthamiana
NbWRKY7	qRT_NbWRKY7_F: CACAAGGGTACAAACAACACAG	qRT_NbWRKY7_R: GGTTGCATTTGGTTCATGTAAG	qRT_PCR in N. benthamiana
NbWRKY8	qRT_NbWRKY8_F: AACAATGGTGCCAATAATGC	qRT_NbWRKY8_R: TGCATATCCTGAGAAACCATT	qRT_PCR in N. benthamiana
StTubulin	St-TUB_F: CAAATGTGGGATGCCAAGAA	St-TUB_R: AGCTGTCAGGTAACGTCGTCCATGA	qRT_PCR internal control for potato
NbEf1a	qRT_Nb-ef1aF: TGGACACAGGGACTTCATCA	qRT_Nb-ef1aR: CAAGGGTGAAAGCAAGCAAT	qRT_PCR internal control for N. benthamiana
PiActinA	ACTAF2: CATCAAGGAGAAGCTGACGTACA	ACTAR2: GACGACTCGGCGGCAG	qRT_PCR internal control for P. infestans
PiAvr3a	CGCCATAAACTTTGCAACCA	TGCCGGCTGAATCGTGTAT	qRT_PCR in P. infestans
PiAvrblb1	TGCGTTCGCTC CTGTTGA	CGGTGTTGAGATTGGATGAAAC	qRT_PCR in P. infestans
PiAvrblb2	CGTCGCAGCATTCCCAAT	GCCACAGTGTCAGGAGATGTCTT	qRT_PCR in P. infestans
PITG_03192	03192_SfiF GGAAGGCCATTAAGGCCATGCGTGTAGGCTTCGTTTTC	03192_SfiR GGAAGGCCTTAATGGCCCCATACGCCGATAGGGAACAT	cloning of 03192_IR
PITG_03192	03192_XbaF GGAATCTAGAATGCGTGTAGGCTTCGTTTTC	03192_AscR GGAAGGCGCGCCCATACGCCGATAGGGAACAT	cloning of 03192_IR
